# Supplementary material for: Durvalumab plus tremelimumab for the treatment of patients with progressive, refractory advanced thyroid carcinoma: the phase II GETNE-DUTHY trial
Source: Nat Commun. 2026 Apr 4;17:4891. doi: 10.1038/s41467-026-71155-y (PMC13230698; doi:10.1038/s41467-026-71155-y)
Supplement: Supplementary file 3 — Supplementary Data 1 [file 41467_2026_71155_MOESM3_ESM.xlsx]

## Sheet: Supplementary Data 1
Patient	Cohort	BRAF status	RET status (a)	Other mutations (a)	MSI (c)	PD-L1 CPS score	PD-L1 status
1	DTC	-	-	-
2	ATC	native	-	-		95	Positive
3	ATC	native	-	-		-	-
4	ATC	BRAF V600E (b)	-	-	intact	75	Positive
5	MTC	native (b)	-	-	-	-	-
6	MTC	native (b)	-	-	-	-	-
7	DTC	-	-	-	-	-	-
8	DTC	native (a)	native	-	-	1	Positive
9	DTC	native (a)	native	-	-	12	Positive
10	MTC	native (a)	RET M918T	-	-	-	-
11	DTC	native (a)	native	EGFR T725M	-	0	Negative
12	DTC	native (a)	native	-	-	-	-
13	MTC	MKRN1-BRAF fusion (a)	native	-	intact	<1	Negative
14	MTC	native (a)	RET M918T	-	-	-	-
15	MTC	native (a)	native	-	-	-	-
16	DTC	-	-	-	-	-	-
17	DTC	-	-	-	-	-	-
18	MTC	-	-	-	-	-	-
19	MTC	-	-	-	-	-	-
20	MTC	-	-	-	-	-	-
21	DTC	-	-	-	-	-	-
22	DTC	-	-	-	-	-	-
23	DTC	-	-	-	-	-	-
24	DTC	-	-	-	-	-	-
25	DTC	-	-	-	loss	<1	Negative
26	DTC	-	-	-	-	-	-
27	ATC	BRAF V600E (d)	-	-	-	-	-
28	MTC	-	RET C2753T	-	-	-	-
29	MTC	-	RET C2753T RET M918T	-	-	-	-
30	MTC	-	RET c.1761G	-	-	-	-
31	MTC	-	native	-	-	-	-
32	MTC	-	RET M918T	-	-	-	-
33	DTC	-	-	-	-	-	-
34	ATC	native (a)	-	-	-	-	-
35	DTC	-	-	-	-	-	-
36	DTC	-	-	-	-	-	-
37	DTC	-	-	-	-	-	-
38	MTC	-	-	-	-	-	-
39	DTC	-	-	-	-	-	-
40	DTC	-	-	-	-	-	-
41	MTC	-	-		intact	3	Positive
42	MTC	-	-	-	-	-	-
43	DTC	BRAF V600E (a)	-	-	-	-	-
44	ATC	UK	-	-	intact	55	Positive
45	MTC	-	RET M918T	-	-	-	-
46	DTC	-	-	KRASQ61R	-	-	-
47	MTC	-	RET M918T	-	-	-	-
48	MTC	-	RET M918T	-	-	-	-
49	ATC	BRAF V600E (a)		-	-	-	-
50	DTC	-	-	-	-	-	-
51	DTC	-	CCDC6-RET	-	-	-	-
52	MTC	-	RET M918T	HRAQ61R TERT, PTEN	-	-	-
53	DTC	-	-	-	loss	-	-
54	DTC	BRAF V600E (a)	-	-	intact	<1	Negative
55	DTC	-	NCOA4-RET	-	-	-	-
56	MTC	-	RET M918T	-	-	-	-
57	MTC	-	native	-	-	-	-
58	MTC	-	-	HRAS Q61R	-	-	-
59	MTC	-	-	-	-	-	-
60	DTC	-	-	-	-	-	-
61	MTC	-	-	-	-	-	-
62	MTC	-	-	-	-	-	-
63	ATC	-	-	-	-	-	-
64	DTC	-	-	-	-	-	-
65	MTC	-	-	-	-	-	-
66	DTC	-	-	-	-	-	-
67	DTC	-	-	-	intact	75	Positive
68	ATC	-	-	-	-	97	Positive
69	DTC	-	-	-	-	-	-
70	DTC	-	-	-	-	-	-
71	DTC	-	-	-	-	-	-
72	DTC	-	-	-	-	-	-
73	DTC	-	-	-	-	-	-
74	MTC	-	-	-	-	-	-
75	ATC	-	-	-	-	-	-
76	DTC	BRAF V600G	-	-	-	-	-
77	MTC	-	-	STAG2 - splice site 2185-1G>T	intact	<1	Negative
78	ATC	native (c)	-	-	-		-
79	ATC	native (c)	-	-	-	<1	Negative
(a) NGS, (b) real-time PCR, (c) IHC, (d) Idylla BRAF Mutation Test
