# Supplementary material for: Durvalumab plus tremelimumab for the treatment of patients with progressive, refractory advanced thyroid carcinoma: the phase II GETNE-DUTHY trial
Source: Nat Commun. 2026 Apr 4;17:4891. doi: 10.1038/s41467-026-71155-y (PMC13230698; doi:10.1038/s41467-026-71155-y)
Supplement: Supplementary file 6 — Source data [file 41467_2026_71155_MOESM6_ESM.xlsx]

## Sheet: Figure 2a
Figure 2a
PatientNumber.Inc	Cohort	T_PFS	PFS_r
01-001	DTC	11.0323	1
01-002	ATC	2.16667	1
01-003	ATC	10.9355	1
01-004	ATC	1.34483	1
01-005	MTC	3	1
01-006	MTC	5.3	1
03-001	DTC	6.46667	1
03-002	DTC	2.58065	1
03-003	MTC	5.51613	1
03-004	DTC	2.8	1
03-006	MTC	30.7742	1
03-007	MTC	11.0323	1
03-008	MTC	5.58065	1
04-001	DTC	5.29032	1
04-002	DTC	1.32258	1
04-003	MTC	12.9667	1
04-005	MTC	2.22581	1
04-006	MTC	1.83871	1
05-001	DTC	11.2581	1
05-002	DTC	8.93548	1
05-003	DTC	10.8065	1
05-004	DTC	1.06452	1
06-001	DTC	59.0333	0
06-002	DTC	3.64516	1
06-003	ATC	2.67742	1
06-004	MTC	2.70968	1
06-005	MTC	24.3548	0
06-006	MTC	23.4483	0
06-007	MTC	4.64286	1
06-009	MTC	9.16129	0
08-002	DTC	5.5	1
08-003	ATC	1.45161	1
08-005	DTC	13.4194	1
08-006	DTC	7.63333	0
08-007	MTC	13.7419	0
08-008	DTC	12.871	1
08-009	DTC	5.54839	1
08-010	MTC	23.1667	1
08-011	MTC	5.90323	0
09-001	DTC	5.6	1
09-002	ATC	5.35484	1
09-003	MTC	2.80645	1
09-004	DTC	2.73333	1
09-005	MTC	2.74194	1
09-006	MTC	2.83333	1
09-007	ATC	10.5484	1
09-009	DTC	1.06667	1
09-010	MTC	1.83871	1
09-011	DTC	2.71429	1
09-012	DTC	24.7143	1
09-013	DTC	8.32258	1
09-015	MTC	2.73333	1
09-016	MTC	2.6	1
09-018	MTC	5.32258	0
10-001	MTC	2.76667	1
10-002	DTC	3.70968	1
10-004	MTC	5.25806	1
10-005	MTC	15.7667	1
10-006	ATC	43.9032	1
10-007	DTC	5.27586	1
10-009	DTC	2.09677	1
10-010	DTC	5.26667	1
10-012	ATC	4.51613	1
11-001	DTC	2.54839	1
11-002	DTC	16.6	1
11-003	DTC	2.51613	1
11-004	DTC	2.80645	1
11-007	MTC	2.78571	1
12-001	ATC	13.7333	1
13-001	DTC	0.689655	1
14-002	MTC	49.7931	0
15-001	ATC	1.16129	1
15-002	ATC	2.63333	1

## Sheet: Figure 2b
Figure 2b
PatientNumber.Inc	Cohort	T_OS	OS_r
01-001	DTC	32.7742	1
01-002	ATC	3.12903	1
01-003	ATC	18.3871	1
01-004	ATC	1.48276	1
01-005	MTC	30.0968	1
01-006	MTC	22.1333	1
02-001	DTC	1.93333	1
03-001	DTC	50.129	1
03-002	DTC	3.6129	1
03-003	MTC	6.7	0
03-004	DTC	16.4	1
03-005	DTC	1.72414	1
03-006	MTC	37.2903	0
03-007	MTC	19.5333	1
03-008	MTC	15	0
04-001	DTC	44.4667	1
04-002	DTC	2.26667	1
04-003	MTC	12.9667	1
04-005	MTC	5.03226	0
04-006	MTC	4.93548	0
05-001	DTC	42.8387	1
05-002	DTC	14.2	1
05-003	DTC	24.6452	1
05-004	DTC	3.92857	1
06-001	DTC	60.2258	0
06-002	DTC	13.8	1
06-003	ATC	3.6129	0
06-004	MTC	41.129	1
06-005	MTC	25.7	0
06-006	MTC	26.3871	0
06-007	MTC	9.32258	1
06-009	MTC	11.8065	0
08-002	DTC	6.32258	1
08-003	ATC	20.75	1
08-004	DTC	0.741935	1
08-005	DTC	39.6774	1
08-006	DTC	10.8387	0
08-007	MTC	15.9677	0
08-008	DTC	45.9667	0
08-009	DTC	12.2258	1
08-010	MTC	33.7333	0
08-011	MTC	7.35484	0
09-001	DTC	10.7333	1
09-002	ATC	19	1
09-003	MTC	55.9355	0
09-004	DTC	18.6452	1
09-005	MTC	35.0645	1
09-006	MTC	4.23333	1
09-007	ATC	13.8333	1
09-008	DTC	1.12903	1
09-009	DTC	1.13333	1
09-010	MTC	43.3333	0
09-011	DTC	12.4839	1
09-012	DTC	38	0
09-013	DTC	37.7742	0
09-015	MTC	19.6897	0
09-016	MTC	6.6129	1
09-018	MTC	7.67742	0
10-001	MTC	61.2258	0
10-002	DTC	4.22581	1
10-004	MTC	56.5333	0
10-005	MTC	35.5161	1
10-006	ATC	57.1935	0
10-007	DTC	28.4516	1
10-008	MTC	1.3871	0
10-009	DTC	50.3548	0
10-010	DTC	12.3	1
10-012	ATC	5.73333	1
11-001	DTC	6.13333	1
11-002	DTC	46.2581	0
11-003	DTC	9.35484	1
11-004	DTC	7.90323	0
11-006	DTC	0.225806	1
11-007	MTC	14.0345	1
12-001	ATC	55.3548	0
13-001	DTC	3.67742	1
14-002	MTC	52	0
15-001	ATC	1.87097	1
15-002	ATC	9.23333	1

## Sheet: Figure 3a
Figure 3a
PatientNumber.Inc	best_OR_Recist	Liver_metastasis	TumorAssessmentTargetSum_1_1.CarTum	TumorAssessmentTargetSum_1_2.CarTum	TumorAssessmentTargetSum_1_3.CarTum	TumorAssessmentTargetSum_1_4.CarTum	TumorAssessmentTargetSum_1_5.CarTum	TumorAssessmentTargetSum_1_6.CarTum	TumorAssessmentTargetSum_1_7.CarTum	TumorAssessmentTargetSum_1_8.CarTum	TumorAssessmentTargetSum_1_9.CarTum	TumorAssessmentTargetSum_1_10.CarTum	TumorAssessmentTargetSum_1_11.CarTum	TumorAssessmentTargetSum_1_12.CarTum	TumorAssessmentTargetSum_1_13.CarTum	TumorAssessmentTargetSum_1_14.CarTum	TumorAssessmentTargetSum_1_15.CarTum	TumorAssessmentTargetSum_1_16.CarTum	TumorAssessmentTargetSum_1_17.CarTum	TumorAssessmentTargetSum_1_18.CarTum	TumorAssessmentTargetSum_1_19.CarTum	TumorAssessmentTargetSum_1_20.CarTum	TumorAssessmentTargetSum_1_21.CarTum	TumorAssessmentTargetSum_1_22.CarTum	TumorAssessmentDate_1_1.CarTum	TumorAssessmentDate_1_2.CarTum	TumorAssessmentDate_1_3.CarTum	TumorAssessmentDate_1_4.CarTum	TumorAssessmentDate_1_5.CarTum	TumorAssessmentDate_1_6.CarTum	TumorAssessmentDate_1_7.CarTum	TumorAssessmentDate_1_8.CarTum	TumorAssessmentDate_1_9.CarTum	TumorAssessmentDate_1_10.CarTum	TumorAssessmentDate_1_11.CarTum	TumorAssessmentDate_1_12.CarTum	TumorAssessmentDate_1_13.CarTum	TumorAssessmentDate_1_14.CarTum	TumorAssessmentDate_1_15.CarTum	TumorAssessmentDate_1_16.CarTum	TumorAssessmentDate_1_17.CarTum	TumorAssessmentDate_1_18.CarTum	TumorAssessmentDate_1_19.CarTum	TumorAssessmentDate_1_20.CarTum	TumorAssessmentDate_1_21.CarTum	TumorAssessmentDate_1_22.CarTum
01-001	SD	No	179	169	141	144	179																		2019-04-13	2019-07-08	2019-09-30	2019-12-11	2020-03-16
03-001	SD	Yes	80	87	88	121																			2019-04-22	2019-07-29	2019-10-21	2019-11-21
03-002	PD	Yes	40	112																					2019-09-19	2020-01-02
03-004	PD	No	30	55																					2020-01-27	2020-05-18
04-001	SD	Yes	30	26	20	38																			2019-08-06	2019-10-16	2020-01-21	2020-05-12
04-002	PD	No	164	182																					2020-01-22	2020-03-16
05-001	SD	No	77	90	89	89	90	111																	2019-06-18	2019-09-13	2019-12-05	2020-03-12	2020-06-04	2020-07-16
05-002	SD	No	19	19	19	19																			2019-06-25	2019-10-03	2019-12-27	2020-04-15
05-003	SD	No																							2020-07-20	2020-10-08	2021-01-04	2021-02-01	2021-03-25	2021-06-17
05-004	PD	No	100	116																					2020-10-30	2020-12-14
06-001	PR	Yes	93	89	77	74	74	74	74	64	57	56	56	56	56	56	56	58	56	58	49	49	41	41	2019-04-09	2019-07-18	2019-08-18	2019-10-10	2020-01-03	2020-06-01	2020-08-18	2020-12-02	2021-02-09	2021-05-07	2021-08-12	2021-10-20	2022-01-14	2022-04-05	2022-07-13	2022-10-19	2023-01-09	2023-03-30	2023-06-19	2023-09-22	2023-12-19	2024-04-03
06-002	SD	Yes	27	28	33	41	70																		2019-05-13	2019-08-12	2019-09-10	2019-11-11	2020-03-05
08-002	SD	No	215	239	311																				2019-05-23	2019-08-30	2019-11-22
08-005	SD	No	77	82	81	91	84	89	114	123															2019-07-17	2019-10-01	2019-12-23	2020-03-16	2020-04-27	2020-06-08	2020-08-31	2020-09-28
08-006	SD	Yes	212	213	215	224																			2019-09-23	2019-12-26	2020-03-17	2020-05-19
08-008	SD	No																							2020-07-15	2020-10-13	2021-01-07	2021-03-29	2021-06-21	2021-08-17
08-009	SD	No	44	51	59																				2020-10-15	2021-01-18	2021-04-13
09-001	SD	No	15	17	20																				2019-06-09	2019-09-05	2019-12-07
09-004	PD	No	36	92																					2019-08-29	2019-12-16
09-009	PD	No	10	11																					2020-08-03	2020-09-15
09-011	SD	No	45	45	56.7																				2020-12-22	2021-01-17	2021-03-20
09-012	PR	No	38	30	23	23	20	23	20	24	24	26	28	24	26	30									2021-01-16	2021-04-25	2021-07-17	2021-10-16	2022-01-08	2022-03-26	2022-06-18	2022-09-17	2022-12-03	2023-02-25	2023-05-19	2023-09-10	2023-11-13	2024-02-04
09-013	SD	Yes	36	42	37	35																			2021-02-22	2021-05-21	2021-08-13	2021-11-05
10-002	SD	No	108	108																					2019-04-15	2019-07-11
10-007	SD	No	25	25	25																				2019-08-29	2019-11-18	2020-02-10
10-009	PD	Yes	143	159																					2020-02-12	2020-05-05
10-010	PR	No	65	40	43																				2020-06-18	2020-09-09	2020-11-30
11-002	SD	No	19	22	22	22	22	22	25	29															2020-05-15	2020-07-28	2020-10-26	2021-01-18	2021-04-14	2021-07-07	2021-10-06	2021-12-21
11-003	PD	No	37.6	28																					2020-06-23	2020-09-14
11-004	PD	No	26	31																					2020-10-05	2021-01-13
Mutations
Patient	Cohort	BRAF status	RET status	Other mutations	MSI	PD-L1 CPS score	PD-L1 status
1	DTC	-	-	-
7	DTC	-	-	-	-	-	-
8	DTC	native	native	-	-	1	Positive
9	DTC	native	native	-	-	12	Positive
11	DTC	native	native	EGFR T725M	-	0	Negative
12	DTC	native	native	-	-	-	-
16	DTC	-	-	-	-	-	-
17	DTC	-	-	-	-	-	-
21	DTC	-	-	-	-	-	-
22	DTC	-	-	-	-	-	-
23	DTC	-	-	-	-	-	-
24	DTC	-	-	-	-	-	-
25	DTC	-	-	-	loss	<1	Negative
26	DTC	-	-	-	-	-	-
33	DTC	-	-	-	-	-	-
35	DTC	-	-	-	-	-	-
36	DTC	-	-	-	-	-	-
37	DTC	-	-	-	-	-	-
39	DTC	-	-	-	-	-	-
40	DTC	-	-	-	-	-	-
43	DTC	BRAF V600E	-	-	-	-	-
46	DTC	-	-	KRASQ61R	-	-	-
50	DTC	-	-	-	-	-	-
51	DTC	-	CCDC6-RET	-	-	-	-
53	DTC	-	-	-	loss	-	-
54	DTC	BRAF V600E	-	-	intact	<1	Negative
55	DTC	-	NCOA4-RET	-	-	-	-
60	DTC	-	-	-	-	-	-
64	DTC	-	-	-	-	-	-
66	DTC	-	-	-	-	-	-
67	DTC	-	-	-	intact	75	Positive
69	DTC	-	-	-	-	-	-
70	DTC	-	-	-	-	-	-
71	DTC	-	-	-	-	-	-
72	DTC	-	-	-	-	-	-
73	DTC	-	-	-	-	-	-
76	DTC	BRAF V600G	-	-	-	-	-

## Sheet: Figure 3b
Figure 3b
PatientNumber.Inc	best_OR_Recist	Liver_metastasis	TumorAssessmentTargetSum_1_1.CarTum	TumorAssessmentTargetSum_1_2.CarTum	TumorAssessmentTargetSum_1_3.CarTum	TumorAssessmentTargetSum_1_4.CarTum	TumorAssessmentTargetSum_1_5.CarTum	TumorAssessmentTargetSum_1_6.CarTum	TumorAssessmentTargetSum_1_7.CarTum	TumorAssessmentTargetSum_1_8.CarTum	TumorAssessmentTargetSum_1_9.CarTum	TumorAssessmentTargetSum_1_10.CarTum	TumorAssessmentTargetSum_1_11.CarTum	TumorAssessmentTargetSum_1_12.CarTum	TumorAssessmentTargetSum_1_13.CarTum	TumorAssessmentTargetSum_1_14.CarTum	TumorAssessmentTargetSum_1_15.CarTum	TumorAssessmentTargetSum_1_16.CarTum	TumorAssessmentTargetSum_1_17.CarTum	TumorAssessmentTargetSum_1_18.CarTum	TumorAssessmentTargetSum_1_19.CarTum	TumorAssessmentTargetSum_1_20.CarTum	TumorAssessmentTargetSum_1_21.CarTum	TumorAssessmentTargetSum_1_22.CarTum	TumorAssessmentDate_1_1.CarTum	TumorAssessmentDate_1_2.CarTum	TumorAssessmentDate_1_3.CarTum	TumorAssessmentDate_1_4.CarTum	TumorAssessmentDate_1_5.CarTum	TumorAssessmentDate_1_6.CarTum	TumorAssessmentDate_1_7.CarTum	TumorAssessmentDate_1_8.CarTum	TumorAssessmentDate_1_9.CarTum	TumorAssessmentDate_1_10.CarTum	TumorAssessmentDate_1_11.CarTum	TumorAssessmentDate_1_12.CarTum	TumorAssessmentDate_1_13.CarTum	TumorAssessmentDate_1_14.CarTum	TumorAssessmentDate_1_15.CarTum	TumorAssessmentDate_1_16.CarTum	TumorAssessmentDate_1_17.CarTum	TumorAssessmentDate_1_18.CarTum	TumorAssessmentDate_1_19.CarTum	TumorAssessmentDate_1_20.CarTum	TumorAssessmentDate_1_21.CarTum	TumorAssessmentDate_1_22.CarTum
01-005	PD	Yes	56	63																					2020-05-25	2020-09-17
01-006	SD	Yes	55	57	71																				2021-05-28	2021-08-20	2021-11-10
03-003	SD	No	77	85	110																				2019-10-03	2019-12-30	2020-03-23
03-006	PR	No	35	23	7	7	7	6	5	5	6	0	0	0											2021-04-14	2021-07-15	2021-10-07	2021-12-30	2022-03-30	2022-06-22	2022-09-14	2022-12-07	2023-03-01	2023-05-24	2023-08-23	2023-11-15
03-007	SD	No	30	34	27	29	29																		2022-09-14	2022-12-21	2023-02-22	2023-06-08	2023-08-30
03-008	SD	No	34	34	37	39	38	38																	2023-02-14	2023-05-16	2023-08-08	2023-10-31	2024-01-23	2024-04-16
04-003	SD	Yes	87.7	79	83	92	87																		2021-03-31	2021-06-21	2021-09-16	2021-11-29	2022-02-17
04-005	PD	Yes	69	78	145																				2022-05-10	2022-07-19	2022-10-04
04-006	PD	Yes	63	78																					2022-06-13	2022-08-25
06-004	PD	Yes	81	85	85																				2020-02-12	2020-06-03	2020-07-06
06-005	SD	No	11	11	11	11	11	11	11	14	14	14													2022-03-16	2022-06-08	2022-09-06	2022-11-30	2023-02-17	2023-05-11	2023-08-08	2023-11-09	2024-01-25	2024-03-27
06-006	SD	Yes	26	22	22	22	22	22	22	22	22	22													2022-02-23	2022-06-14	2022-08-31	2022-11-30	2023-02-17	2023-05-11	2023-08-07	2023-11-06	2024-01-18	2024-02-29
06-007	SD	Yes	47.8	49.6	49.6	49.6																			2022-10-13	2023-01-09	2023-02-02	2023-03-08
06-009	SD	No	52	52	52	52																			2023-05-23	2023-08-28	2023-12-07	2024-03-11
08-007	SD	Yes	11	11	11	11	11	11																	2020-03-27	2020-06-26	2020-09-18	2020-12-11	2021-03-05	2021-05-26
08-010	PR	No	46	26	29	29	29	28	28	28	39														2021-06-16	2021-09-23	2021-12-17	2022-03-15	2022-06-02	2022-08-25	2022-11-28	2023-02-20	2023-06-13
08-011	SD	No	43	42	44	48																			2023-10-02	2023-12-28	2024-02-15	2024-04-02
09-003	SD	No	69	71	86	95																			2019-08-04	2019-10-08	2019-11-07	2020-01-25
09-005	PD	Yes	70	92	115																				2020-01-05	2020-04-06	2020-06-01
09-006	PD	Yes	48	80																					2020-02-08	2020-05-05
09-010	PD	Yes	86	106																					2020-09-17	2020-11-18
09-015	PD	No	16	21	24																				2022-07-26	2022-10-21	2023-01-19
09-016	PD	Yes	160	194																					2022-09-10	2022-12-03
09-018	SD	No	58	48	43																				2023-09-28	2023-12-18	2024-03-16
10-001	PD	No	60	76	79																				2019-04-16	2019-07-10	2019-08-12
10-005	SD	Yes	180	149	152	152	160.49	167	167																2019-08-12	2019-11-12	2020-01-30	2020-04-28	2020-07-17	2020-10-06	2020-12-14
11-007	PD	No	30	35																					2022-11-25	2023-03-16
14-002	PR	No	62	34	16	16	16	16	16	16	11	11	10	6	6	6	6	6	6	6	6				2020-01-09	2020-03-30	2020-06-25	2020-09-14	2020-12-11	2021-02-22	2021-05-28	2021-08-20	2021-11-30	2022-01-10	2022-04-29	2022-07-14	2022-10-24	2023-01-12	2023-03-23	2023-07-08	2023-09-07	2023-12-04	2024-03-04
Mutations
Patient	Cohort	BRAF status	RET status	Other mutations	MSI	PD-L1 CPS score	PD-L1 status
5	MTC	native	-	-	-	-	-
6	MTC	native	-	-	-	-	-
10	MTC	native	RET M918T	-	-	-	-
13	MTC	MKRN1-BRAF fusion	native	-	intact	<1	Negative
14	MTC	native	RET M918T	-	-	-	-
15	MTC	native	native	-	-	-	-
18	MTC	-	-	-	-	-	-
19	MTC	-	-	-	-	-	-
20	MTC	-	-	-	-	-	-
28	MTC	-	RET C2753T	-	-	-	-
29	MTC	-	RET C2753T RET M918T	-	-	-	-
30	MTC	-	RET c.1761G	-	-	-	-
31	MTC	-	native	-	-	-	-
32	MTC	-	RET M918T	-	-	-	-
38	MTC	-	-	-	-	-	-
41	MTC	-	-		intact	3	Positive
42	MTC	-	-	-	-	-	-
45	MTC	-	RET M918T	-	-	-	-
47	MTC	-	RET M918T	-	-	-	-
48	MTC	-	RET M918T	-	-	-	-
52	MTC	-	RET M918T	HRAQ61R TERT, PTEN	-	-	-
56	MTC	-	RET M918T	-	-	-	-
57	MTC	-	native	-	-	-	-
58	MTC	-	-	HRAS Q61R	-	-	-
59	MTC	-	-	-	-	-	-
61	MTC	-	-	-	-	-	-
62	MTC	-	-	-	-	-	-
65	MTC	-	-	-	-	-	-
74	MTC	-	-	-	-	-	-
77	MTC	-	-	STAG2 - splice site 2185-1G>T	intact	<1	Negative

## Sheet: Figure 3c
Figure 3c
PatientNumber.Inc	best_OR_Recist	Liver_metastasis	TumorAssessmentTargetSum_1_1.CarTum	TumorAssessmentTargetSum_1_2.CarTum	TumorAssessmentTargetSum_1_3.CarTum	TumorAssessmentTargetSum_1_4.CarTum	TumorAssessmentTargetSum_1_5.CarTum	TumorAssessmentTargetSum_1_6.CarTum	TumorAssessmentTargetSum_1_7.CarTum	TumorAssessmentTargetSum_1_8.CarTum	TumorAssessmentTargetSum_1_9.CarTum	TumorAssessmentTargetSum_1_10.CarTum	TumorAssessmentTargetSum_1_11.CarTum	TumorAssessmentTargetSum_1_12.CarTum	TumorAssessmentTargetSum_1_13.CarTum	TumorAssessmentTargetSum_1_14.CarTum	TumorAssessmentTargetSum_1_15.CarTum	TumorAssessmentTargetSum_1_16.CarTum	TumorAssessmentTargetSum_1_17.CarTum	TumorAssessmentTargetSum_1_18.CarTum	TumorAssessmentTargetSum_1_19.CarTum	TumorAssessmentTargetSum_1_20.CarTum	TumorAssessmentTargetSum_1_21.CarTum	TumorAssessmentTargetSum_1_22.CarTum	TumorAssessmentDate_1_1.CarTum	TumorAssessmentDate_1_2.CarTum	TumorAssessmentDate_1_3.CarTum	TumorAssessmentDate_1_4.CarTum	TumorAssessmentDate_1_5.CarTum	TumorAssessmentDate_1_6.CarTum	TumorAssessmentDate_1_7.CarTum	TumorAssessmentDate_1_8.CarTum	TumorAssessmentDate_1_9.CarTum	TumorAssessmentDate_1_10.CarTum	TumorAssessmentDate_1_11.CarTum	TumorAssessmentDate_1_12.CarTum	TumorAssessmentDate_1_13.CarTum	TumorAssessmentDate_1_14.CarTum	TumorAssessmentDate_1_15.CarTum	TumorAssessmentDate_1_16.CarTum	TumorAssessmentDate_1_17.CarTum	TumorAssessmentDate_1_18.CarTum	TumorAssessmentDate_1_19.CarTum	TumorAssessmentDate_1_20.CarTum	TumorAssessmentDate_1_21.CarTum	TumorAssessmentDate_1_22.CarTum
01-002	PD	No	115	145																					2019-04-01	2019-07-04
01-003	PR	No	149	98	81	81	110																		2019-07-01	2019-09-13	2019-12-09	2020-02-28	2020-06-02
01-004	PR	No	29	20																					2020-01-07	2020-02-27
06-003	PD	No	92	116	128																				2019-05-07	2019-08-20	2019-09-16
08-003	PD	No	64	96																					2019-06-21	2019-08-08
09-002	PR	No	47	25	31	33	26	21	20	20															2019-08-03	2019-10-27	2020-01-18	2020-02-19	2020-04-15	2020-07-22	2020-09-24	2020-12-19
09-007	SD	No	26	26	26	26	32	35																	2020-03-08	2020-06-01	2020-08-14	2020-11-08	2021-01-30	2021-03-21
10-006	PR	No	63	14	9	8.7	10	9	9	8	8	8	8	8	8	8	9	9	22						2019-08-19	2019-10-28	2020-01-30	2020-05-12	2020-07-29	2020-10-07	2020-12-30	2021-03-25	2021-06-15	2021-09-08	2021-12-09	2022-02-23	2022-06-09	2022-08-11	2022-11-07	2023-01-26	2023-04-18
10-012	SD	Yes	132	111	135																				2021-04-27	2021-07-14	2021-09-13
12-001	SD	No	60	59	60	60	60	73	81																2019-10-04	2020-01-09	2020-03-27	2020-06-12	2020-09-15	2020-12-03	2021-02-21
15-001	PD	No	23	0	160																				2019-12-10	2020-01-25	2020-02-13
15-002	PD	No	119	139	151																				2020-01-28	2020-05-13	2020-06-15
Mutations
Patient	Cohort	BRAF status	RET status	Other mutations	MSI	PD-L1 CPS score	PD-L1 status
2	ATC	native	-	-		95	Positive
3	ATC	native	-	-		-	-
4	ATC	BRAF V600E	-	-	intact	75	Positive
27	ATC	BRAF V600E	-	-	-	-	-
34	ATC	native	-	-	-	-	-
44	ATC	UK	-	-	intact	55	Positive
49	ATC	BRAF V600E		-	-	-	-
63	ATC	-	-	-	-	-	-
68	ATC	-	-	-	-	97	Positive
75	ATC	-	-	-	-	-	-
78	ATC	native	-	-	-		-
79	ATC	native	-	-	-	<1	Negative

## Sheet: Figure 4
Figure 4
Patient Number	Cohort	CTCAE	Grade
01-001	Cohort 1	Fatigue	2024-02-01
01-002	Cohort 3	Fatigue	2024-02-01
01-002	Cohort 3	Anorexia	2024-02-01
01-003	Cohort 3	Fatigue	2024-02-01
01-003	Cohort 3	Dermatologic events	2024-02-01
01-003	Cohort 3	Diarrhea	2024-02-01
01-005	Cohort 2	Dermatologic events	2024-02-01
01-006	Cohort 2	Dermatologic events	2024-02-01
02-001	Cohort 1	Fever	2024-02-01
02-001	Cohort 1	Dyspnea	2024-02-01
02-001	Cohort 1	Diarrhea	2024-02-01
03-001	Cohort 1	Dermatologic events	2024-02-01
03-002	Cohort 1	Somnolence	2024-02-01
03-002	Cohort 1	Transaminitis	2024-02-01
03-003	Cohort 2	Diarrhea	2024-02-01
03-003	Cohort 2	Abdominal pain	2024-02-01
03-003	Cohort 2	Anorexia	2024-02-01
03-003	Cohort 2	Fatigue	2024-02-01
03-003	Cohort 2	Hyponatremia	2024-02-01
03-003	Cohort 2	Hypercalcemia	2024-02-01
03-003	Cohort 2	Alkaline phosphatase increased	2024-02-01
03-003	Cohort 2	Lipase increased	2024-02-01
03-003	Cohort 2	Serum amylase increased	2024-02-01
03-004	Cohort 1	Fatigue	2024-02-01
03-004	Cohort 1	Dermatologic events	2024-02-01
03-005	Cohort 1	Transaminitis	2024-02-01
03-005	Cohort 1	Alkaline phosphatase increased	2024-02-01
03-006	Cohort 2	Hypocalcemia	2024-02-01
03-006	Cohort 2	Bone pain	2024-02-01
03-007	Cohort 2	Dermatologic events	2024-02-01
03-007	Cohort 2	Serum amylase increased	2024-02-01
03-007	Cohort 2	Diarrhea	2024-02-01
03-007	Cohort 2	Lipase increased	2024-02-01
03-008	Cohort 2	Dermatologic events	2024-02-01
03-008	Cohort 2	Fever	2024-02-01
03-008	Cohort 2	Transaminitis	2024-02-01
03-008	Cohort 2	Hypophosphatemia	2024-02-01
03-008	Cohort 2	Hepatobiliary disorders - Other, specify: Not Specified	2024-02-01
03-008	Cohort 2	Diarrhea	2024-02-01
04-003	Cohort 2	Fatigue	2024-02-01
05-001	Cohort 1	Dermatologic events	2024-02-01
05-001	Cohort 1	Tubulointerstitial nephritis	2024-02-01
05-001	Cohort 1	Glomerular filtration rate decreased	2024-02-01
05-001	Cohort 1	Mucositis oral	2024-02-01
05-001	Cohort 1	Creatinine increased	2024-02-01
05-002	Cohort 1	Dermatologic events	2024-02-01
05-002	Cohort 1	Colitis	2024-02-01
05-002	Cohort 1	Anorexia	2024-02-01
05-002	Cohort 1	Transaminitis	2024-02-01
05-002	Cohort 1	Hypernatremia	2024-02-01
05-003	Cohort 1	Transaminitis	2024-02-01
05-003	Cohort 1	Dermatologic events	2024-02-01
05-003	Cohort 1	Arthralgia	2024-02-01
06-001	Cohort 1	Dermatologic events	2024-02-01
06-001	Cohort 1	Neutrophil count decreased	2024-02-01
06-001	Cohort 1	Dry mouth	2024-02-01
06-001	Cohort 1	Conjunctivitis	2024-02-01
06-002	Cohort 1	Dermatologic events	2024-02-01
06-004	Cohort 2	Dermatologic events	2024-02-01
06-005	Cohort 2	Dermatologic events	2024-02-01
06-005	Cohort 2	Paronychia	2024-02-01
06-007	Cohort 2	Fatigue	2024-02-01
06-009	Cohort 2	Palmar-plantar erythrodysesthesia syndrome	2024-02-01
06-009	Cohort 2	Dermatologic events	2024-02-01
08-002	Cohort 1	Lipase increased	2024-02-01
08-003	Cohort 3	Fatigue	2024-02-01
08-005	Cohort 1	Dermatologic events	2024-02-01
08-005	Cohort 1	Lipase increased	2024-02-01
08-007	Cohort 2	Dermatologic events	2024-02-01
08-007	Cohort 2	Hypothyroidism	2024-02-01
08-008	Cohort 1	Dermatologic events	2024-02-01
08-008	Cohort 1	Myositis	2024-02-01
08-008	Cohort 1	Myalgia	2024-02-01
08-008	Cohort 1	Allergic reaction	2024-02-01
08-008	Cohort 1	Mucositis oral	2024-02-01
08-009	Cohort 1	Diarrhea	2024-02-01
08-011	Cohort 2	Dermatologic events	2024-02-01
08-011	Cohort 2	CPK increased	2024-02-01
08-011	Cohort 2	Fatigue	2024-02-01
09-002	Cohort 3	Dermatologic events	2024-02-01
09-002	Cohort 3	Fatigue	2024-02-01
09-003	Cohort 2	Dermatologic events	2024-02-01
09-003	Cohort 2	Nausea	2024-02-01
09-004	Cohort 1	Dermatologic events	2024-02-01
09-005	Cohort 2	Dermatologic events	2024-02-01
09-007	Cohort 3	Diarrhea	2024-02-01
09-007	Cohort 3	Dermatologic events	2024-02-01
09-008	Cohort 1	Diarrhea	2024-02-01
09-010	Cohort 2	Fatigue	2024-02-01
09-012	Cohort 1	CPK increased	2024-02-01
09-012	Cohort 1	Transaminitis	2024-02-01
09-015	Cohort 2	Dermatologic events	2024-02-01
09-016	Cohort 2	Fatigue	2024-02-01
09-018	Cohort 2	Dermatologic events	2024-02-01
10-001	Cohort 2	Dermatologic events	2024-02-01
10-002	Cohort 1	Dermatologic events	2024-02-01
10-002	Cohort 1	Diarrhea	2024-02-01
10-004	Cohort 2	Dermatologic events	2024-02-01
10-004	Cohort 2	Localized edema	2024-02-01
10-004	Cohort 2	Transaminitis	2024-02-01
10-005	Cohort 2	Dermatologic events	2024-02-01
10-006	Cohort 3	Dermatologic events	2024-02-01
10-006	Cohort 3	Transaminitis	2024-02-01
10-006	Cohort 3	Renal failure	2024-02-01
10-006	Cohort 3	Fatigue	2024-02-01
10-006	Cohort 3	Serum amylase increased	2024-02-01
10-006	Cohort 3	Non-cardiac chest pain	2024-02-01
10-006	Cohort 3	Myalgia	2024-02-01
10-006	Cohort 3	Pneumonitis	2024-02-01
10-007	Cohort 1	Dermatologic events	2024-02-01
10-009	Cohort 1	Dermatologic events	2024-02-01
10-010	Cohort 1	Headache	2024-02-01
10-010	Cohort 1	Dermatologic events	2024-02-01
10-010	Cohort 1	Colitis	2024-02-01
10-010	Cohort 1	Diarrhea	2024-02-01
10-012	Cohort 3	Dermatologic events	2024-02-01
11-001	Cohort 1	Anemia	2024-02-01
11-001	Cohort 1	Fatigue	2024-02-01
11-002	Cohort 1	Arthritis	2024-02-01
12-001	Cohort 3	Vulvovaginal inflammation	2024-02-01
12-001	Cohort 3	Anal mucositis	2024-02-01
14-002	Cohort 2	Diarrhea	2024-02-01
01-004	Cohort 3	Myositis	2024-05-03
02-001	Cohort 1	Fatigue	2024-05-03
03-002	Cohort 1	Anemia	2024-05-03
03-003	Cohort 2	Hepatic enzyme elevated	2024-05-03
04-005	Cohort 2	Burn	2024-05-03
05-002	Cohort 1	Diarrhea	2024-05-03
06-004	Cohort 2	Platelet count decreased	2024-05-03
08-010	Cohort 2	Encephalitis	2024-05-03
09-002	Cohort 3	Nephritis	2024-05-03
09-010	Cohort 2	Serum amylase increased	2024-05-03
09-010	Cohort 2	Lipase increased	2024-05-03
09-015	Cohort 2	Arthritis	2024-05-03
09-015	Cohort 2	Encephalitis	2024-05-03
09-018	Cohort 2	Hepatitis	2024-05-03
10-008	Cohort 2	Arthralgia	2024-05-03
10-010	Cohort 1	Fatigue	2024-05-03
11-006	Cohort 1	Dyspnea	2024-05-03

## Sheet: Table 1
Table 1
Baseline characteristics
PatientNumber.Inc	Cohort	Age	Sex	ECOG	HistologicalGrade	Previous surgery	Previous radioiodine therapy	Previous systemic lines
01-001	DTC	77.3096	Female	0	Unknown	Yes	Yes	4
01-002	ATC	77.0109	Male	0	Poorly differentiated / Undifferentiated	No	No	2
01-003	ATC	77.2104	Male	1	Poorly differentiated / Undifferentiated	No	No	0
01-004	ATC	88.2541	Male	1	Poorly differentiated / Undifferentiated	Yes	No	0
01-005	MTC	58.9891	Male	1	Well differentiated	Yes	No	2
01-006	MTC	68.8219	Female	1	Well differentiated	Yes	No	1
02-001	DTC	50.8082	Female	1	Poorly differentiated / Undifferentiated	Yes	No	1
03-001	DTC	68.6027	Male	1	Unknown	Yes	Yes	2
03-002	DTC	65.6521	Female	1	Poorly differentiated / Undifferentiated	Yes	Yes	3
03-003	MTC	49.3279	Female	1	Unknown	No	No	1
03-004	DTC	77.5874	Female	1	Unknown	Yes	Yes	2
03-005	DTC	74.4945	Female	1	Unknown	No	Yes	2
03-006	MTC	42.789	Female	1	Unknown	Yes	No	2
03-007	MTC	66.189	Male	1	Unknown	No	No	2
03-008	MTC	62.989	Male	0	Unknown	Yes	No	1
04-001	DTC	50.0027	Female	1	Well differentiated	Yes	Yes	2
04-002	DTC	68.6694	Female	1	Unknown	Yes	Yes	2
04-003	MTC	47.1562	Male	0	Unknown	Yes	No	1
04-005	MTC	74.2055	Male	0	Unknown	Yes	No	1
04-006	MTC	65.3836	Female	1	Unknown	Yes	No	3
05-001	DTC	71.5233	Female	1	Poorly differentiated / Undifferentiated	Yes	Yes	1
05-002	DTC	76.5616	Female	1	Unknown	Yes	Yes	2
05-003	DTC	72.6967	Female	0	Unknown	Yes	Yes	2
05-004	DTC	71.3616	Male	1	Poorly differentiated / Undifferentiated	Yes	Yes	1
06-001	DTC	62.2658	Female	0	Unknown	Yes	Yes	2
06-002	DTC	68.2658	Male	1	Well differentiated	Yes	Yes	3
06-003	ATC	70.1311	Female	1	Poorly differentiated / Undifferentiated	No	No	2
06-004	MTC	61.2486	Male	1	Unknown	Yes	No	2
06-005	MTC	69.0822	Female	0	Unknown	Yes	No	1
06-006	MTC	61.4986	Female	0	Unknown	Yes	No	1
06-007	MTC	69.863	Male	0	Unknown	Yes	No	1
06-009	MTC	56.6137	Male	0	Unknown	Yes	No	0
08-002	DTC	69.8466	Male	1	Unknown	Yes	Yes	1
08-003	ATC	82.5397	Female	1	Poorly differentiated / Undifferentiated	No	No	0
08-004	DTC	76.8986	Male	1	Well differentiated	Yes	Yes	1
08-005	DTC	75.4329	Male	1	Unknown	Yes	Yes	2
08-006	DTC	65.789	Female	0	Well differentiated	Yes	Yes	3
08-007	MTC	66.765	Female	1	Unknown	Yes	Yes	1
08-008	DTC	59.3452	Male	0	Poorly differentiated / Undifferentiated	Yes	Yes	1
08-009	DTC	66.847	Female	0	Poorly differentiated / Undifferentiated	Yes	Yes	2
08-010	MTC	45.7288	Female	1	Unknown	No	Yes	2
08-011	MTC	51.306	Male	1	Well differentiated	Yes	No	1
09-001	DTC	58.7178	Female	0	Poorly differentiated / Undifferentiated	Yes	Yes	4
09-002	ATC	72.2077	Male	0	Poorly differentiated / Undifferentiated	No	No	2
09-003	MTC	56.7918	Male	0	Well differentiated	Yes	No	1
09-004	DTC	47.9014	Female	1	Well differentiated	Yes	Yes	1
09-005	MTC	48.2322	Male	0	Well differentiated	Yes	No	2
09-006	MTC	50.2787	Male	0	Well differentiated	Yes	No	2
09-007	ATC	66.8689	Female	1	Poorly differentiated / Undifferentiated	No	No	2
09-008	DTC	55.0932	Female	1	Poorly differentiated / Undifferentiated	Yes	No	2
09-009	DTC	75.5109	Female	1	Unknown	Yes	Yes	4
09-010	MTC	32.2247	Female	1	Poorly differentiated / Undifferentiated	Yes	No	1
09-011	DTC	65.5699	Female	1	Well differentiated	Yes	Yes	1
09-012	DTC	54.7699	Male	1	Well differentiated	Yes	Yes	2
09-013	DTC	61.6767	Female	1	Well differentiated	Yes	Yes	1
09-015	MTC	50.0712	Male	0	Unknown	Yes	No	1
09-016	MTC	54.8959	Male	1	Unknown	Yes	No	2
09-018	MTC	76.2459	Female	0	Unknown	Yes	No	1
10-001	MTC	55.1011	Male	1	Unknown	Yes	No	1
10-002	DTC	76.8932	Female	1	Well differentiated	Yes	Yes	1
10-004	MTC	55.071	Male	1	Unknown	Yes	No	1
10-005	MTC	63.0492	Male	1	Unknown	Yes	No	1
10-006	ATC	61.9753	Female	1	Poorly differentiated / Undifferentiated	No	No	0
10-007	DTC	63.5534	Female	1	Well differentiated	Yes	No	2
10-008	MTC	68.582	Male	0	Unknown	Yes	No	0
10-009	DTC	66	Male	0	Unknown	Yes	Yes	4
10-010	DTC	73.2951	Female	1	Unknown	Yes	Yes	2
10-012	ATC	70.3562	Male	1	Poorly differentiated / Undifferentiated	No	No	0
11-001	DTC	79.5219	Female	1	Poorly differentiated / Undifferentiated	Yes	No	1
11-002	DTC	64.9344	Female	0	Poorly differentiated / Undifferentiated	Yes	Yes	2
11-003	DTC	58.724	Male	0	Well differentiated	Yes	Yes	1
11-004	DTC	57.1479	Male	0	Unknown	Yes	Yes	2
11-006	DTC	75.7452	Female	0	Unknown	Yes	Yes	2
11-007	MTC	54.4603	Male	0	Unknown	Yes	No	0
12-001	ATC	53.6164	Female	0	Unknown	No	No	0
13-001	DTC	66.1011	Female	1	Well differentiated	No	Yes	3
14-002	MTC	71.9068	Male	1	Unknown	Yes	No	2
15-001	ATC	59.7863	Female	1	Poorly differentiated / Undifferentiated	Yes	No	2
15-002	ATC	85.8142	Male	0	Poorly differentiated / Undifferentiated	No	No	0
Previous treatments
data$PatientNumber.Inc	Cohort.Inc	PreviousTreatment_1_1.BasCancerLin	PreviousTreatment_1_2.BasCancerLin	PreviousTreatment_1_3.BasCancerLin	PreviousTreatment_1_4.BasCancerLin	PreviousTreatment_1_5.BasCancerLin	PreviousTreatment_1_6.BasCancerLin	PreviousTreatment_1_7.BasCancerLin	PreviousTreatment_1_8.BasCancerLin	PreviousTreatment_1_11.BasCancerLin
01-001	Cohort 1	Axitinib	Nintedanib	Sorafenib	Lenvatinib
01-002	Cohort 3	Lenvatinib
01-003	Cohort 3
01-004	Cohort 3
01-005	Cohort 2	Vandetanib	Cabozantinib
01-006	Cohort 2	Vandetanib
02-001	Cohort 1	Lenvatinib	Sorafenib									Other MKIs
03-001	Cohort 1	Sorafenib		Lenvatinib								Axitinib
03-002	Cohort 1	Sorafenib	Lenvatinib		Cabozantinib							Nindetanib
03-003	Cohort 2	Vandetanib										Sunitib
03-004	Cohort 1	Sorafenib	Lenvatinib
03-005	Cohort 1	Sorafenib	Lenvatinib									Other BRAF/MEK
03-006	Cohort 2	Vandetanib	Cabozantinib									Vemurafenib
03-007	Cohort 2	Vandetanib	Selpercatinib									Dabrafenib
03-008	Cohort 2	Vandetanib										Trametinib
04-001	Cohort 1	Lenvatinib	Sorafenib
04-002	Cohort 1	Sorafenib	Lenvatinib									Cabozantinib
04-003	Cohort 2	Vandetanib										Lenvatinib
04-005	Cohort 2	Vandetanib										Sorafenib
04-006	Cohort 2	Vandetanib	Cabozantinib	Pralsetinib								Vandetanib
05-001	Cohort 1			Lenvatinib
05-002	Cohort 1			Sorafenib	Lenvatinib							RET inhibitors
05-003	Cohort 1	Sorafenib	Lenvatinib									Pralsetinib
05-004	Cohort 1	Lenvatinib										Selpercatinib
06-001	Cohort 1							Sorafenib	Lenvatinib
06-002	Cohort 1	Sorafenib	Sunitinib	Lenvatinib
06-003	Cohort 3				Dabrafenib	Trametinib
06-004	Cohort 2	Vandetanib
06-005	Cohort 2	Vandetanib	Cabozantinib
06-006	Cohort 2	Vandetanib
06-007	Cohort 2	Vandetanib
06-009	Cohort 2	Vandetanib	Cabozantinib
08-002	Cohort 1	Sorafenib
08-003	Cohort 3
08-004	Cohort 1	Lenvatinib
08-005	Cohort 1	Sorafenib	Lenvatinib
08-006	Cohort 1	Sorafenib	Lenvatinib
08-007	Cohort 2	Vandetanib
08-008	Cohort 1	Lenvatinib
08-009	Cohort 1			Sorafenib	Lenvatinib
08-010	Cohort 2			Vandetanib
08-011	Cohort 2	Vandetanib
09-001	Cohort 1		Sunitinib	Sorafenib	Lenvatinib
09-002	Cohort 3
09-003	Cohort 2	Vandetanib
09-004	Cohort 1	Lenvatinib
09-005	Cohort 2	Vandetanib
09-006	Cohort 2	Vandetanib	Cabozantinib
09-007	Cohort 3	Dabrafenib	Lenvatinib							Trametinib
09-008	Cohort 1	Sorafenib	Lenvatinib
09-009	Cohort 1	Lenvatinib	Sorafenib	Pralsetinib	Vandetanib
09-010	Cohort 2	Vandetanib
09-011	Cohort 1	Lenvatinib
09-012	Cohort 1	Sunitinib	Lenvatinib
09-013	Cohort 1	Lenvatinib
09-015	Cohort 2	Vandetanib
09-016	Cohort 2	Vandetanib	Selpercatinib
09-018	Cohort 2	Vandetanib
10-001	Cohort 2		Vandetanib
10-002	Cohort 1		Lenvatinib
10-004	Cohort 2	Vandetanib
10-005	Cohort 2	Vandetanib
10-006	Cohort 3
10-007	Cohort 1	Sorafenib	Lenvatinib
10-008	Cohort 2	Vandetanib
10-009	Cohort 1		Vandetanib		Sorafenib		Sorafenib		Sorafenib
10-010	Cohort 1	Vemurafenib	Sorafenib
10-012	Cohort 3
11-001	Cohort 1	Lenvatinib
11-002	Cohort 1	Sorafenib	Lenvatinib
11-003	Cohort 1	Lenvatinib
11-004	Cohort 1			Sorafenib	Lenvatinib
11-006	Cohort 1		Lenvatinib
11-007	Cohort 2	Vandetanib
12-001	Cohort 3
13-001	Cohort 1	Lenvatinib	Sorafenib	Dabrafenib
14-002	Cohort 2		Vandetanib	Cabozantinib
15-001	Cohort 3
15-002	Cohort 3

## Sheet: Table 2
Table 2
PFS outcomes					OS outcomes					Duration of response
PatientNumber.Inc	Cohort	T_PFS	PFS_r		PatientNumber.Inc	Cohort	T_OS	OS_r		PatientNumber.Inc	Cohort	TimeResponse
01-001	DTC	11.0323	1		01-001	DTC	32.7742	1		01-003	ATC	8.64516
01-002	ATC	2.16667	1		01-002	ATC	3.12903	1		01-004	ATC	0
01-003	ATC	10.9355	1		01-003	ATC	18.3871	1		03-006	MTC	28
01-004	ATC	1.34483	1		01-004	ATC	1.48276	1		06-001	DTC	40.0333
01-005	MTC	3	1		01-005	MTC	30.0968	1		08-010	MTC	20.6774
01-006	MTC	5.3	1		01-006	MTC	22.1333	1		09-002	ATC	2.70968
03-001	DTC	6.46667	1		02-001	DTC	1.93333	1		09-012	DTC	19.2857
03-002	DTC	2.58065	1		03-001	DTC	50.129	1		10-006	ATC	41.6774
03-003	MTC	5.51613	1		03-002	DTC	3.6129	1		10-010	DTC	2.7
03-004	DTC	2.8	1		03-003	MTC	6.7	0		14-002	MTC	47.1035
03-006	MTC	30.7742	1		03-004	DTC	16.4	1
03-007	MTC	11.0323	1		03-005	DTC	1.72414	1
03-008	MTC	5.58065	1		03-006	MTC	37.2903	0
04-001	DTC	5.29032	1		03-007	MTC	19.5333	1
04-002	DTC	1.32258	1		03-008	MTC	15	0
04-003	MTC	12.9667	1		04-001	DTC	44.4667	1
04-005	MTC	2.22581	1		04-002	DTC	2.26667	1
04-006	MTC	1.83871	1		04-003	MTC	12.9667	1
05-001	DTC	11.2581	1		04-005	MTC	5.03226	0
05-002	DTC	8.93548	1		04-006	MTC	4.93548	0
05-003	DTC	10.8065	1		05-001	DTC	42.8387	1
05-004	DTC	1.06452	1		05-002	DTC	14.2	1
06-001	DTC	59.0333	0		05-003	DTC	24.6452	1
06-002	DTC	3.64516	1		05-004	DTC	3.92857	1
06-003	ATC	2.67742	1		06-001	DTC	60.2258	0
06-004	MTC	2.70968	1		06-002	DTC	13.8	1
06-005	MTC	24.3548	0		06-003	ATC	3.6129	0
06-006	MTC	23.4483	0		06-004	MTC	41.129	1
06-007	MTC	4.64286	1		06-005	MTC	25.7	0
06-009	MTC	9.16129	0		06-006	MTC	26.3871	0
08-002	DTC	5.5	1		06-007	MTC	9.32258	1
08-003	ATC	1.45161	1		06-009	MTC	11.8065	0
08-005	DTC	13.4194	1		08-002	DTC	6.32258	1
08-006	DTC	7.63333	0		08-003	ATC	20.75	1
08-007	MTC	13.7419	0		08-004	DTC	0.741935	1
08-008	DTC	12.871	1		08-005	DTC	39.6774	1
08-009	DTC	5.54839	1		08-006	DTC	10.8387	0
08-010	MTC	23.1667	1		08-007	MTC	15.9677	0
08-011	MTC	5.90323	0		08-008	DTC	45.9667	0
09-001	DTC	5.6	1		08-009	DTC	12.2258	1
09-002	ATC	5.35484	1		08-010	MTC	33.7333	0
09-003	MTC	2.80645	1		08-011	MTC	7.35484	0
09-004	DTC	2.73333	1		09-001	DTC	10.7333	1
09-005	MTC	2.74194	1		09-002	ATC	19	1
09-006	MTC	2.83333	1		09-003	MTC	55.9355	0
09-007	ATC	10.5484	1		09-004	DTC	18.6452	1
09-009	DTC	1.06667	1		09-005	MTC	35.0645	1
09-010	MTC	1.83871	1		09-006	MTC	4.23333	1
09-011	DTC	2.71429	1		09-007	ATC	13.8333	1
09-012	DTC	24.7143	1		09-008	DTC	1.12903	1
09-013	DTC	8.32258	1		09-009	DTC	1.13333	1
09-015	MTC	2.73333	1		09-010	MTC	43.3333	0
09-016	MTC	2.6	1		09-011	DTC	12.4839	1
09-018	MTC	5.32258	0		09-012	DTC	38	0
10-001	MTC	2.76667	1		09-013	DTC	37.7742	0
10-002	DTC	3.70968	1		09-015	MTC	19.6897	0
10-004	MTC	5.25806	1		09-016	MTC	6.6129	1
10-005	MTC	15.7667	1		09-018	MTC	7.67742	0
10-006	ATC	43.9032	1		10-001	MTC	61.2258	0
10-007	DTC	5.27586	1		10-002	DTC	4.22581	1
10-009	DTC	2.09677	1		10-004	MTC	56.5333	0
10-010	DTC	5.26667	1		10-005	MTC	35.5161	1
10-012	ATC	4.51613	1		10-006	ATC	57.1935	0
11-001	DTC	2.54839	1		10-007	DTC	28.4516	1
11-002	DTC	16.6	1		10-008	MTC	1.3871	0
11-003	DTC	2.51613	1		10-009	DTC	50.3548	0
11-004	DTC	2.80645	1		10-010	DTC	12.3	1
11-007	MTC	2.78571	1		10-012	ATC	5.73333	1
12-001	ATC	13.7333	1		11-001	DTC	6.13333	1
13-001	DTC	0.689655	1		11-002	DTC	46.2581	0
14-002	MTC	49.7931	0		11-003	DTC	9.35484	1
15-001	ATC	1.16129	1		11-004	DTC	7.90323	0
15-002	ATC	2.63333	1		11-006	DTC	0.225806	1
					11-007	MTC	14.0345	1
					12-001	ATC	55.3548	0
					13-001	DTC	3.67742	1
					14-002	MTC	52	0
					15-001	ATC	1.87097	1
					15-002	ATC	9.23333	1

## Sheet: Suppl. Figure 1a
Supplementary figure 1a
PatientNumber.Inc	T_PFS	PFS_r	ECOG.BasDatDem
01-001	11.0323	1	0
02-001	1.53333	1	1
03-001	6.46667	1	1
03-002	2.58065	1	1
03-004	2.8	1	1
03-005	1.72414	1	1
04-001	5.29032	1	1
04-002	1.32258	1	1
05-001	11.2581	1	1
05-002	8.93548	1	1
05-003	10.8065	1	0
05-004	1.06452	1	1
06-001	59.0333	0	0
06-002	3.64516	1	1
08-002	5.5	1	1
08-004	0.741935	1	1
08-005	13.4194	1	1
08-006	7.63333	0	0
08-008	12.871	1	0
08-009	5.54839	1	0
09-001	5.6	1	0
09-004	2.73333	1	1
09-008	0.933333	1	1
09-009	1.06667	1	1
09-011	2.71429	1	1
09-012	24.7143	1	1
09-013	8.32258	1	1
10-002	3.70968	1	1
10-007	5.27586	1	1
10-009	2.09677	1	0
10-010	5.26667	1	1
11-001	2.54839	1	1
11-002	16.6	1	0
11-003	2.51613	1	0
11-004	2.80645	1	0
11-006	0.225806	1	0
13-001	0.689655	1	1

## Sheet: Suppl. Figure 1b
Supplementary figure 1b
PatientNumber.Inc	T_OS	OS_r	ECOG.BasDatDem
01-001	32.7742	1	0
02-001	1.93333	1	1
03-001	50.129	1	1
03-002	3.6129	1	1
03-004	16.4	1	1
03-005	1.72414	1	1
04-001	44.4667	1	1
04-002	2.26667	1	1
05-001	42.8387	1	1
05-002	14.2	1	1
05-003	24.6452	1	0
05-004	3.92857	1	1
06-001	60.2258	0	0
06-002	13.8	1	1
08-002	6.32258	1	1
08-004	0.741935	1	1
08-005	39.6774	1	1
08-006	10.8387	0	0
08-008	45.9667	0	0
08-009	12.2258	1	0
09-001	10.7333	1	0
09-004	18.6452	1	1
09-008	1.12903	1	1
09-009	1.13333	1	1
09-011	12.4839	1	1
09-012	38	0	1
09-013	37.7742	0	1
10-002	4.22581	1	1
10-007	28.4516	1	1
10-009	50.3548	0	0
10-010	12.3	1	1
11-001	6.13333	1	1
11-002	46.2581	0	0
11-003	9.35484	1	0
11-004	7.90323	0	0
11-006	0.225806	1	0
13-001	3.67742	1	1

[truncated: 14 more sheets: Suppl. Figure 1c, Suppl. Figure 1d, Suppl. Figure 1e, Suppl. Figure 1f, Suppl. figure 2, Suppl. Figure 3a, Suppl. Figure 3b, Suppl. Table 1, Suppl. Table 2, Suppl. Table 3, Suppl. Table 4, Suppl. Table 5, Suppl. Table 6, Suppl. Data 1]
